# Supplementary material for: Evolutionary conservation of the fidelity of transcription
Source: Nat Commun. 2023 Mar 20;14:1547. doi: 10.1038/s41467-023-36525-w (PMC10027832; doi:10.1038/s41467-023-36525-w)
Supplement: Supplementary file 3 — Source data file [file 41467_2023_36525_MOESM3_ESM.xlsx]

## Sheet: Figure 2
			for RNAP II					for RNAPI
		replicate	number of bases	number of errors	error rate		replicate	number of bases	number of errors	error rate
	WT yeast	1	11797328	34	2.88201e-06		1	33610876	91	2.70746e-06
		2	21518019	63	2.92778e-06		2	48167866	140	2.9065e-06
		3	8021052	17	2.11942e-06		3	32721052	100	3.05614e-06
		4	66557232	139	2.08843e-06		4	50397234	122	2.42077e-06
		5	124808280	408	3.26901e-06		5	21466741	63	2.93477e-06
		6	150203714	454	3.02256e-06		6	25711667	77	2.99475e-06
		7	105480028	341	3.23284e-06		7	17615056	50	2.83848e-06
			for RNAP II					for RNAPI
		replicate	number of bases	number of errors	error rate		replicate	number of bases	number of errors	error rate
	rpa14 null yeast	1	83698232	171	2.04305e-06			44787040	110	2.45607e-06
			for RNAP II					for RNAPI
		replicate	number of bases	number of errors	error rate		replicate	number of bases	number of errors	error rate
	rpa34 null yeast	1	122768060	215	1.75127e-06		1	64505577	910	1.41073e-05
		2	129747074	252	1.94224e-06		2	51326983	675	1.3151e-05
		3	123681825	202	1.63322e-06		3	67407196	967	1.43456e-05
	rpa49 null yeast	1	78444697	170	2.16713e-06		1	42144825	393	9.32499e-06
		2	113513664	214	1.88524e-06		2	41337210	358	8.66048e-06
		3	133617618	283	2.11798e-06		3	46454712	355	7.64185e-06
	rpb4 null yeast	1	59972201	88	1.46735e-06		1	55591079	119	2.14063e-06
		2	81585227	140	1.716e-06		2	70726555	151	2.13498e-06
		3	56224675	106	1.88529e-06		3	40424279	106	2.62219e-06
			for RNAPI
		replicate	base change	number of errors	number of bases	error rate
	WT yeast	1	A>U	5	13328285	3.75142e-07
			A>C	0	13328285	0
			A>G	8	13328285	6.00227e-07
			U>A	13	13778691	9.43486e-07
			U>C	14	13778691	1.01606e-06
			U>G	2	13778691	1.45152e-07
			C>A	0	10170501	0
			C>U	32	10170501	3.14635e-06
			C>G	1	10170501	9.83236e-08
			G>A	26	13119757	1.98174e-06
			G>U	16	13119757	1.21953e-06
			G>C	5	13119757	3.81105e-07
		2	A>U	3	9276202	3.23408e-07
			A>C	1	9276202	1.07803e-07
			A>G	3	9276202	3.23408e-07
			U>A	5	8709463	5.74088e-07
			U>C	5	8709463	5.74088e-07
			U>G	1	8709463	1.14818e-07
			C>A	1	6706317	1.49113e-07
			C>U	25	6706317	3.72783e-06
			C>G	2	6706317	2.98226e-07
			G>A	30	8918894	3.36365e-06
			G>U	13	8918894	1.45758e-06
			G>C	2	8918894	2.24243e-07
		3	A>U	5	13147410	3.80303e-07
			A>C	2	13147410	1.52121e-07
			A>G	10	13147410	7.60606e-07
			U>A	9	12401844	7.25699e-07
			U>C	5	12401844	4.03166e-07
			U>G	2	12401844	1.61266e-07
			C>A	2	9759786	2.04923e-07
			C>U	38	9759786	3.89353e-06
			C>G	3	9759786	3.07384e-07
			G>A	33	12858826	2.56633e-06
			G>U	28	12858826	2.17749e-06
			G>C	3	12858826	2.33303e-07
		4	A>U	8	9026641	8.86265e-07
			A>C	3	9026641	3.3235e-07
			A>G	7	9026641	7.75482e-07
			U>A	6	8477227	7.07779e-07
			U>C	10	8477227	1.17963e-06
			U>G	2	8477227	2.35926e-07
			C>A	1	6534772	1.53028e-07
			C>U	30	6534772	4.59083e-06
			C>G	2	6534772	3.06055e-07
			G>A	21	8682412	2.41868e-06
			G>U	8	8682412	9.21403e-07
			G>C	2	8682412	2.30351e-07
		5	A>U	0	5715107	0
			A>C	2	5715107	3.4995e-07
			A>G	4	5715107	6.99899e-07
			U>A	4	5671236	7.05314e-07
			U>C	5	5671236	8.81642e-07
			U>G	0	5671236	0
			C>A	1	4524727	2.21008e-07
			C>U	14	4524727	3.09411e-06
			C>G	2	4524727	4.42016e-07
			G>A	20	5555671	3.59993e-06
			G>U	8	5555671	1.43997e-06
			G>C	3	5555671	5.39989e-07
		6	A>U	0	6800242	0
			A>C	2	6800242	2.94107e-07
			A>G	6	6800242	8.82322e-07
			U>A	7	6765097	1.03472e-06
			U>C	4	6765097	5.9127e-07
			U>G	2	6765097	2.95635e-07
			C>A	1	5477034	1.82581e-07
			C>U	20	5477034	3.65161e-06
			C>G	0	5477034	0
			G>A	27	6669294	4.0484e-06
			G>U	5	6669294	7.49705e-07
			G>C	3	6669294	4.49823e-07
		7	A>U	1	4641781	2.15435e-07
			A>C	0	4641781	0
			A>G	3	4641781	6.46304e-07
			U>A	2	4639192	4.3111e-07
			U>C	3	4639192	6.46664e-07
			U>G	2	4639192	4.3111e-07
			C>A	0	3760533	0
			C>U	12	3760533	3.19104e-06
			C>G	2	3760533	5.3184e-07
			G>A	18	4573550	3.93567e-06
			G>U	5	4573550	1.09324e-06
			G>C	2	4573550	4.37297e-07
			for RNAPI
			base change	number of errors	number of bases	error rate
	rpa34 null yeast	1	A>U	24	16964904	1.41469e-06
			A>C	1	16964904	5.89452e-08
			A>G	21	16964904	1.23785e-06
			U>A	49	17567392	2.78926e-06
			U>C	32	17567392	1.82156e-06
			U>G	8	17567392	4.55389e-07
			C>A	8	13165302	6.07658e-07
			C>U	131	13165302	9.9504e-06
			C>G	2	13165302	1.51914e-07
			G>A	606	16807979	3.60543e-05
			G>U	21	16807979	1.24941e-06
			G>C	7	16807979	4.16469e-07
			Total	910	64505577	1.41073e-05
		2	A>U	25	13597289	1.8386e-06
			A>C	5	13597289	3.6772e-07
			A>G	12	13597289	8.82529e-07
			U>A	26	13602633	1.91139e-06
			U>C	27	13602633	1.98491e-06
			U>G	1	13602633	7.35152e-08
			C>A	7	10623661	6.58907e-07
			C>U	111	10623661	1.04484e-05
			C>G	5	10623661	4.70648e-07
			G>A	441	13503400	3.26584e-05
			G>U	13	13503400	9.62721e-07
			G>C	2	13503400	1.48111e-07
			Total	675	51326983	1.3151e-05
		3	A>U	30	18013546	1.66541e-06
			A>C	2	18013546	1.11028e-07
			A>G	27	18013546	1.49887e-06
			U>A	42	18017799	2.33103e-06
			U>C	35	18017799	1.94252e-06
			U>G	7	18017799	3.88505e-07
			C>A	11	13700409	8.02896e-07
			C>U	140	13700409	1.02187e-05
			C>G	4	13700409	2.91962e-07
			G>A	647	17675442	3.66045e-05
			G>U	18	17675442	1.01836e-06
			G>C	4	17675442	2.26303e-07
			Total	967	67407196	1.43456e-05
			for RNAPI
			base change	number of errors	number of bases	error rate
	rpa49 null yeast	1	A>U	7	11018304	6.35306e-07
			A>C	1	11018304	9.07581e-08
			A>G	13	11018304	1.17985e-06
			U>A	27	11812531	2.28571e-06
			U>C	28	11812531	2.37036e-06
			U>G	5	11812531	4.23279e-07
			C>A	3	8710337	3.44418e-07
			C>U	64	8710337	7.34759e-06
			C>G	3	8710337	3.44418e-07
			G>A	222	11120423	1.99633e-05
			G>U	23	11120423	2.06827e-06
			G>C	1	11120423	8.99246e-08
			Total	397	42661595	9.30579e-06
		2	A>U	14	10989644	1.27393e-06
			A>C	1	10989644	9.09948e-08
			A>G	19	10989644	1.7289e-06
			U>A	33	11493760	2.87112e-06
			U>C	22	11493760	1.91408e-06
			U>G	2	11493760	1.74007e-07
			C>A	2	8567474	2.33441e-07
			C>U	52	8567474	6.06947e-06
			C>G	1	8567474	1.16721e-07
			G>A	209	10911170	1.91547e-05
			G>U	6	10911170	5.49895e-07
			G>C	5	10911170	4.58246e-07
			Total	366	41962048	8.72217e-06
		3	A>U	4	12404748	3.22457e-07
			A>C	2	12404748	1.61229e-07
			A>G	11	12404748	8.86757e-07
			U>A	22	12779378	1.72152e-06
			U>C	16	12779378	1.25202e-06
			U>G	2	12779378	1.56502e-07
			C>A	1	9662291	1.03495e-07
			C>U	63	9662291	6.52019e-06
			C>G	6	9662291	6.20971e-07
			G>A	226	12323567	1.83388e-05
			G>U	11	12323567	8.92599e-07
			G>C	2	12323567	1.62291e-07
			Total	366	47169984	7.75917e-06
			base change	number of errors	number of bases	error rate
	rpa12 null yeast	1	A>U	54	z	1.05043e-05
			A>C	2	5140742	3.89049e-07
			A>G	19	5140742	3.69596e-06
			U>A	33	5083861	6.49113e-06
			U>C	21	5083861	4.13072e-06
			U>G	9	5083861	1.77031e-06
			C>A	11	4037907	2.72418e-06
			C>U	122	4037907	3.02137e-05
			C>G	0	4037907	0
			G>A	704	4986453	0.000141183
			G>U	35	4986453	7.01902e-06
			G>C	0	4986453	0
			base change	number of errors	number of bases	error rate
		2	A>U	40	3996684	1.00083e-05
			A>C	3	3996684	7.50622e-07
			A>G	17	3996684	4.25353e-06
			U>A	20	3991686	5.01041e-06
			U>C	24	3991686	6.0125e-06
			U>G	4	3991686	1.00208e-06
			C>A	8	3221727	2.48314e-06
			C>U	89	3221727	2.76249e-05
			C>G	1	3221727	3.10393e-07
			G>A	512	3956021	0.000129423
			G>U	20	3956021	5.05558e-06
			G>C	0	3956021	0
			base change	number of errors	number of bases	error rate
		3	A>U	30	3313503	9.05386e-06
			A>C	5	3313503	1.50898e-06
			A>G	12	3313503	3.62154e-06
			U>A	15	3326094	4.50979e-06
			U>C	17	3326094	5.1111e-06
			U>G	4	3326094	1.20261e-06
			C>A	11	2611675	4.21186e-06
			C>U	90	2611675	3.44606e-05
			C>G	2	2611675	7.65792e-07
			G>A	439	3278231	0.000133914
			G>U	12	3278231	3.66051e-06
			G>C	0	3278231	0
			for RNAPII
		replicate	base change	number of errors	number of bases	error rate
	WT yeast	1	A>U	9	33342598	2.69925e-07
			A>C	10	33342598	2.99917e-07
			A>G	28	33342598	8.39767e-07
			U>A	10	24277570	4.11903e-07
			U>C	28	24277570	1.15333e-06
			U>G	6	24277570	2.47142e-07
			C>A	12	38657971	3.10415e-07
			C>U	127	38657971	3.28522e-06
			C>G	26	38657971	6.72565e-07
			G>A	100	28530141	3.50507e-06
			G>U	44	28530141	1.54223e-06
			G>C	8	28530141	2.80405e-07
		2	A>U	19	40168534	4.73007e-07
			A>C	15	40168534	3.73427e-07
			A>G	33	40168534	8.21539e-07
			U>A	13	29315509	4.43451e-07
			U>C	23	29315509	7.84568e-07
			U>G	11	29315509	3.75228e-07
			C>A	15	46410837	3.232e-07
			C>U	158	46410837	3.40438e-06
			C>G	22	46410837	4.74027e-07
			G>A	97	34308834	2.82726e-06
			G>U	42	34308834	1.22417e-06
			G>C	6	34308834	1.74882e-07
		3	A>U	9	27920801	3.2234e-07
			A>C	6	27920801	2.14894e-07
			A>G	25	27920801	8.9539e-07
			U>A	10	20481764	4.88239e-07
			U>C	25	20481764	1.2206e-06
			U>G	9	20481764	4.39415e-07
			C>A	13	32961190	3.94403e-07
			C>U	110	32961190	3.33726e-06
			C>G	13	32961190	3.94403e-07
			G>A	72	24116273	2.98554e-06
			G>U	40	24116273	1.65863e-06
			G>C	9	24116273	3.73192e-07
		4	A>U	0	3487029	0
			A>C	0	3487029	0
			A>G	4	3487029	1.14711e-06
			U>A	1	2972029	3.3647e-07
			U>C	4	2972029	1.34588e-06
			U>G	0	2972029	0
			C>A	2	2794267	7.15751e-07
			C>U	11	2794267	3.93663e-06
			C>G	0	2794267	0
			G>A	4	2544003	1.57233e-06
			G>U	8	2544003	3.14465e-06
			G>C	0	2544003	0
		5	A>U	0	6357828	0
			A>C	0	6357828	0
			A>G	4	6357828	6.29146e-07
			U>A	1	5469608	1.82828e-07
			U>C	16	5469608	2.92526e-06
			U>G	1	5469608	1.82828e-07
			C>A	2	5038005	3.96983e-07
			C>U	17	5038005	3.37435e-06
			C>G	0	5038005	0
			G>A	7	4652578	1.50454e-06
			G>U	12	4652578	2.57922e-06
			G>C	3	4652578	6.44804e-07
		6	A>U	0	2357512	0
			A>C	0	2357512	0
			A>G	3	2357512	1.27253e-06
			U>A	0	2035665	0
			U>C	4	2035665	1.96496e-06
			U>G	0	2035665	0
			C>A	0	1915371	0
			C>U	2	1915371	1.04418e-06
			C>G	1	1915371	5.22092e-07
			G>A	2	1712504	1.16788e-06
			G>U	5	1712504	2.9197e-06
			G>C	0	1712504	0
		7	A>U	4	21015672	1.90334e-07
			A>C	3	21015672	1.42751e-07
			A>G	7	21015672	3.33085e-07
			U>A	2	17152610	1.166e-07
			U>C	32	17152610	1.86561e-06
			U>G	2	17152610	1.166e-07
			C>A	1	14301532	6.99226e-08
			C>U	29	14301532	2.02775e-06
			C>G	2	14301532	1.39845e-07
			G>A	20	14087418	1.41971e-06
			G>U	30	14087418	2.12956e-06
			G>C	7	14087418	4.96897e-07
			for RNAPII
		replicate	base change	number of errors	number of bases	error rate
	Rpb1-E1103G yeast	1	A>U	68	55149518	1.23301e-06
			A>C	29	55149518	5.25843e-07
			A>G	164	55149518	2.97373e-06
			U>A	103	44255363	2.3274e-06
			U>C	919	44255363	2.07658e-05
			U>G	16	44255363	3.61538e-07
			C>A	47	40724227	1.1541e-06
			C>U	820	40724227	2.01354e-05
			C>G	7	40724227	1.71888e-07
			G>A	1457	36543876	3.98699e-05
			G>U	272	36543876	7.44311e-06
			G>C	30	36543876	8.20931e-07
			A>U	88	78643292	1.11898e-06
			A>C	33	78643292	4.19616e-07
			A>G	198	78643292	2.5177e-06
			U>A	173	62461395	2.76971e-06
			U>C	1310	62461395	2.0973e-05
			U>G	43	62461395	6.88425e-07
			C>A	61	62925770	9.69396e-07
			C>U	1076	62925770	1.70995e-05
			C>G	15	62925770	2.38376e-07
			G>A	2133	51907900	4.1092e-05
			G>U	228	51907900	4.39239e-06
			G>C	13	51907900	2.50444e-07
			A>U	62	54356081	1.14063e-06
			A>C	32	54356081	5.88711e-07
			A>G	144	54356081	2.6492e-06
			U>A	124	43220636	2.869e-06
			U>C	827	43220636	1.91344e-05
			U>G	26	43220636	6.01564e-07
			C>A	56	39894796	1.40369e-06
			C>U	889	39894796	2.22836e-05
			C>G	9	39894796	2.25593e-07
			G>A	1478	36003058	4.10521e-05
			G>U	261	36003058	7.24938e-06
			G>C	24	36003058	6.6661e-07
			for RNAPII
		replicate	base change	number of errors	number of bases	error rate
	Rpb9 null yeast	1	A>U	38	61978240	6.13118e-07
			A>C	20	61978240	3.22694e-07
			A>G	81	61978240	1.30691e-06
			U>A	278	52322512	5.3132e-06
			U>C	339	52322512	6.47905e-06
			U>G	24	52322512	4.58694e-07
			C>A	66	44894972	1.4701e-06
			C>U	515	44894972	1.14712e-05
			C>G	9	44894972	2.00468e-07
			G>A	1294	47559773	2.72079e-05
			G>U	100	47559773	2.10262e-06
			G>C	15	47559773	3.15393e-07
		2	A>U	16	26239324	6.09772e-07
			A>C	8	26239324	3.04886e-07
			A>G	45	26239324	1.71498e-06
			U>A	169	20497755	8.24481e-06
			U>C	206	20497755	1.00499e-05
			U>G	18	20497755	8.78145e-07
			C>A	48	18380188	2.61151e-06
			C>U	228	18380188	1.24047e-05
			C>G	1	18380188	5.44064e-08
			G>A	855	16601950	5.15e-05
			G>U	45	16601950	2.71052e-06
			G>C	7	16601950	4.21637e-07
		3	A>U	25	28132162	8.88663e-07
			A>C	9	28132162	3.19919e-07
			A>G	50	28132162	1.77733e-06
			U>A	154	21437076	7.18382e-06
			U>C	205	21437076	9.56287e-06
			U>G	6	21437076	2.79889e-07
			C>A	51	20244375	2.51922e-06
			C>U	269	20244375	1.32876e-05
			C>G	5	20244375	2.46982e-07
			G>A	931	17959282	5.18395e-05
			G>U	51	17959282	2.83976e-06
			G>C	5	17959282	2.78408e-07
			for RNAPII
		replicate	base change	number of errors	number of bases	error rate
	dst1 null yeast	1	A>U	49	36488811	1.34288e-06
			A>C	15	36488811	4.11085e-07
			A>G	85	36488811	2.32948e-06
			U>A	179	28394815	6.30397e-06
			U>C	220	28394815	7.74789e-06
			U>G	22	28394815	7.74789e-07
			C>A	81	25669074	3.15555e-06
			C>U	447	25669074	1.7414e-05
			C>G	7	25669074	2.72702e-07
			G>A	3462	29139823	0.000118806
			G>U	92	29139823	3.15719e-06
			G>C	11	29139823	3.7749e-07
		2	A>U	90	60641379	1.48414e-06
			A>C	25	60641379	4.1226e-07
			A>G	140	60641379	2.30865e-06
			U>A	259	48411946	5.34992e-06
			U>C	448	48411946	9.25391e-06
			U>G	24	48411946	4.95745e-07
			C>A	185	45435916	4.07167e-06
			C>U	1023	45435916	2.25152e-05
			C>G	25	45435916	5.50226e-07
			G>A	7182	40398603	0.000177778
			G>U	205	40398603	5.07443e-06
			G>C	19	40398603	4.70313e-07
		3	A>U	66	48937477	1.34866e-06
			A>C	22	48937477	4.49553e-07
			A>G	94	48937477	1.92082e-06
			U>A	217	38530527	5.6319e-06
			U>C	324	38530527	8.40892e-06
			U>G	31	38530527	8.04557e-07
			C>A	133	35147158	3.78409e-06
			C>U	947	35147158	2.69439e-05
			C>G	19	35147158	5.40584e-07
			G>A	5793	31803704	0.000182149
			G>U	189	31803704	5.9427e-06
			G>C	17	31803704	5.34529e-07
	Rpb1E1230K	replicate	base change	number of errors	number of bases	error rate
		1	A>U	15	25983199	5.77296e-07
			A>C	11	25983199	4.2335e-07
			A>G	31	25983199	1.19308e-06
			U>A	123	21372493	5.75506e-06
			U>C	155	21372493	7.25231e-06
			U>G	12	21372493	5.61469e-07
			C>A	57	17049311	3.34324e-06
			C>U	143	17049311	8.38744e-06
			C>G	8	17049311	4.69227e-07
			G>A	2621	17372388	0.000150872
			G>U	71	17372388	4.08695e-06
			G>C	11	17372388	6.33189e-07
			Total	3258	81777391	3.98399e-05
		2	A>U	15	27916787	5.37311e-07
			A>C	9	27916787	3.22387e-07
			A>G	47	27916787	1.68357e-06
			U>A	102	22151703	4.60461e-06
			U>C	180	22151703	8.12579e-06
			U>G	12	22151703	5.41719e-07
			C>A	57	17639088	3.23146e-06
			C>U	155	17639088	8.7873e-06
			C>G	4	17639088	2.26769e-07
			G>A	2840	18367096	0.000154624
			G>U	75	18367096	4.08339e-06
			G>C	11	18367096	5.98897e-07
		3	A>U	14	13480359	1.03855e-06
			A>C	7	13480359	5.19274e-07
			A>G	24	13480359	1.78037e-06
			U>A	58	11052016	5.24791e-06
			U>C	78	11052016	7.05754e-06
			U>G	11	11052016	9.95294e-07
			C>A	39	8766849	4.44858e-06
			C>U	93	8766849	1.06081e-05
			C>G	4	8766849	4.56264e-07
			G>A	1591	9283851	0.000171373
			G>U	38	9283851	4.09313e-06
			G>C	9	9283851	9.69425e-07
		4	A>U	16	17338417	9.22806e-07
			A>C	8	17338417	4.61403e-07
			A>G	29	17338417	1.67259e-06
			U>A	79	13680735	5.77454e-06
			U>C	116	13680735	8.47908e-06
			U>G	12	13680735	8.77146e-07
			C>A	41	10993963	3.72932e-06
			C>U	118	10993963	1.07332e-05
			C>G	5	10993963	4.54795e-07
			G>A	2166	11678053	0.000185476
			G>U	59	11678053	5.05221e-06
			G>C	6	11678053	5.13784e-07
		RNAPIII	WT replicate 1	WT replicate 2	WT replicate 3
		A>U	0	0	2.3e-07
		A>C	0	0	0
		A>G	0	7.81e-07	1.61e-06
		U>A	7.86e-07	1e-06	4.45e-07
		U>C	4.72e-06	2.7e-06	5.42e-06
		U>G	0	1.7e-06	7.86e-07
		C>A	5.1e-06	6.7e-06	4e-06
		C>U	9e-06	1.36e-05	1.68e-05
		C>G	0	0	0
		G>A	3.48e-05	2.5e-05	5.26e-05
		G>U	3.35e-06	2.43e-06	4.71e-06
		G>C	3.74e-07	6.7e-07	9.83e-07
				for RNAP II					for RNAPI					for mito RNAP
			replicate	number of bases	number of errors	error rate		replicate	number of bases	number of errors	error rate		replicate	number of bases	number of errors	error rate
		rpo41-1023-A yeast	1	16620829	85	5.11407e-06		1	150176584	680	4.528e-06		1	2080020	20	9.61529e-06
			2	13109290	75	5.72113e-06		2	125893162	637	5.05985e-06		2	1033588	17	1.64476e-05
			3	4255323	23	5.405e-06		3	41071554	316	7.69389e-06		3	306830	7	2.28139e-05
				33985442	183									3420438	44
		rpo41-1027-A yeast	1	2083370	5	2.39996e-06		1	18282165	100	5.46981e-06		1	907204	4	4.40915e-06
			2	1726169	3	1.73795e-06		2	16638604	114	6.85154e-06		2	829068	9	1.08556e-05
			3	3943507	13	3.29656e-06		3	34891599	157	4.49965e-06		3	2768478	24	8.66902e-06
				7753046	21									4504750	37
		rpo41-1028-A yeast	1	23635993	114	4.82315e-06		1	210985855	1116	5.28945e-06		1	1616591	17	1.0516e-05
			2	18800404	136	7.23389e-06		2	172196148	1193	6.92815e-06		2	1352196	29	2.14466e-05
			3	23904631	163	6.81876e-06		3	219749690	1397	6.35723e-06		3	1634032	25	1.52996e-05
		rpo41-1163-A yeast	1	2075524	21	1.01179e-05		1	33994971	416	1.22371e-05		1	22694	1	4.40645e-05
			2	17359464	182	1.04842e-05		3	138279498	1504	1.08765e-05		2	512	0	0
			3	3181711	23	7.22881e-06		4	52544574	423	8.05031e-06		3	0	0	0
		rpo41-WT yeast	1	17705402	73	4.12304e-06		1	144221696	600	4.16026e-06		1	7596564	53	6.97684e-06
			2	8100129	47	5.80238e-06		2	132608488	502	3.78558e-06		2	8935110	59	6.60316e-06
			3	20025729	77	3.84505e-06		3	154600766	625	4.04267e-06		3	13049516	88	6.74355e-06

## Sheet: Figure 3
			base subs	for RNAP II				insertion
			replicate	number of bases	number of errors	error rate		number of bases	number of insertions	error rate
		WT worms	1	222199996	793	3.56886e-06		222199996	283	1.27363e-06
			2	356357281	1307	3.66767e-06		356357281	433	1.21507e-06
			3	250523358	953	3.80404e-06		250523358	344	1.37313e-06
			4	107386207	378	3.52001e-06		107386207	129	1.20127e-06
			5	138825818	643	4.6317e-06		138825818	221	1.59192e-06
			6	91574833	426	4.65193e-06		91574833	151	1.64892e-06
		T24H10.1 worms	1	40368993	685	1.69685e-05		40368993	94	2.32852e-06
			2	45549353	819	1.79805e-05		45549353	94	2.0637e-06
			3	41980443	706	1.68174e-05		41980443	92	2.1915e-06
				for RNAP II
			replicate	number of bases	number of errors	error rate
		WT worms	1	base change	errors detected	bases sequenced	error rate
				A>U	21	60164562	3.49043e-07
				A>C	41	60164562	6.81464e-07
				A>G	65	60164562	1.08037e-06
				U>A	22	45469774	4.83838e-07
				U>C	57	45469774	1.25358e-06
				U>G	13	45469774	2.85904e-07
				C>A	40	64977056	6.15602e-07
				C>U	224	64977056	3.44737e-06
				C>G	37	64977056	5.69432e-07
				G>A	143	51588604	2.77193e-06
				G>U	102	51588604	1.97718e-06
				G>C	28	51588604	5.42756e-07
			2	A>U	42	97443830	4.31018e-07
				A>C	46	97443830	4.72067e-07
				A>G	72	97443830	7.38887e-07
				U>A	41	73945269	5.54464e-07
				U>C	82	73945269	1.10893e-06
				U>G	45	73945269	6.08558e-07
				C>A	38	103643107	3.66643e-07
				C>U	411	103643107	3.96553e-06
				C>G	65	103643107	6.27152e-07
				G>A	228	81325075	2.80356e-06
				G>U	195	81325075	2.39778e-06
				G>C	42	81325075	5.16446e-07
			3	A>U	32	68337591	4.68264e-07
				A>C	37	68337591	5.4143e-07
				A>G	61	68337591	8.92627e-07
				U>A	30	51495927	5.8257e-07
				U>C	69	51495927	1.33991e-06
				U>G	26	51495927	5.04894e-07
				C>A	39	73246859	5.32446e-07
				C>U	251	73246859	3.42677e-06
				C>G	68	73246859	9.28367e-07
				G>A	160	57442981	2.78537e-06
				G>U	145	57442981	2.52424e-06
				G>C	35	57442981	6.093e-07
			4	A>U	12	29297352	4.09593e-07
				A>C	12	29297352	4.09593e-07
				A>G	23	29297352	7.85054e-07
				U>A	10	22188910	4.50676e-07
				U>C	23	22188910	1.03655e-06
				U>G	10	22188910	4.50676e-07
				C>A	9	31604568	2.84769e-07
				C>U	102	31604568	3.22738e-06
				C>G	32	31604568	1.01251e-06
				G>A	83	24295377	3.41629e-06
				G>U	49	24295377	2.01684e-06
				G>C	13	24295377	5.35081e-07
			5	A>U	38	37834399	1.00438e-06
				A>C	26	37834399	6.87205e-07
				A>G	48	37834399	1.26869e-06
				U>A	21	28789627	7.29429e-07
				U>C	44	28789627	1.52833e-06
				U>G	14	28789627	4.86286e-07
				C>A	23	40774528	5.64078e-07
				C>U	199	40774528	4.8805e-06
				C>G	30	40774528	7.35753e-07
				G>A	116	31427264	3.69106e-06
				G>U	66	31427264	2.10009e-06
				G>C	18	31427264	5.72751e-07
			6	A>U	19	24711054	7.68887e-07
				A>C	14	24711054	5.66548e-07
				A>G	32	24711054	1.29497e-06
				U>A	16	18838062	8.49344e-07
				U>C	29	18838062	1.53944e-06
				U>G	10	18838062	5.3084e-07
				C>A	20	27274715	7.3328e-07
				C>U	135	27274715	4.94964e-06
				C>G	22	27274715	8.06608e-07
				G>A	79	20751002	3.80705e-06
				G>U	37	20751002	1.78305e-06
				G>C	13	20751002	6.26476e-07
				for RNAPII
				base change	errors detected	bases sequenced	error rate
		ama-1-E1120G worms	1	A>U	18	23800380	7.5629e-07
				A>C	12	23800380	5.04194e-07
				A>G	29	23800380	1.21847e-06
				U>A	17	18057310	9.41447e-07
				U>C	63	18057310	3.48889e-06
				U>G	18	18057310	9.96826e-07
				C>A	16	26618793	6.01079e-07
				C>U	140	26618793	5.25944e-06
				C>G	31	26618793	1.16459e-06
				G>A	224	19933500	1.12374e-05
				G>U	45	19933500	2.25751e-06
				G>C	12	19933500	6.02002e-07
			2	A>U	32	31179968	1.0263e-06
				A>C	21	31179968	6.73509e-07
				A>G	32	31179968	1.0263e-06
				U>A	21	23546302	8.9186e-07
				U>C	66	23546302	2.80299e-06
				U>G	12	23546302	5.09634e-07
				C>A	18	33791829	5.32673e-07
				C>U	166	33791829	4.91243e-06
				C>G	29	33791829	8.58196e-07
				G>A	269	25874757	1.03962e-05
				G>U	45	25874757	1.73915e-06
				G>C	24	25874757	9.27545e-07
			3	A>U	5	21052591	2.375e-07
				A>C	8	21052591	3.80001e-07
				A>G	14	21052591	6.65001e-07
				U>A	2	15998532	1.25011e-07
				U>C	29	15998532	1.81267e-06
				U>G	3	15998532	1.87517e-07
				C>A	12	23759579	5.05059e-07
				C>U	88	23759579	3.70377e-06
				C>G	11	23759579	4.62971e-07
				G>A	116	17525056	6.61909e-06
				G>U	22	17525056	1.25535e-06
				G>C	10	17525056	5.70612e-07
		for RNAP II					for RNAP I
	replicate	number of bases	number of errors	error rate		replicate	number of bases	number of errors	error rate
WT HEK293 cells	1	9891457	25	2.52743e-06		1	68291242	227	3.324e-06
	2	11495962	32	2.78359e-06		2	75157940	281	3.73879e-06
	3	9415349	28	2.97387e-06		3	61003870	203	3.32766e-06
Polr2A E1126G cells clone 26B3	1	10402664	68	6.53679e-06		1	68457742	243	3.54964e-06
	2	12807955	93	7.26111e-06		2	77382663	270	3.48915e-06
	3	2225606	15	6.73974e-06		3	51861835	174	3.35507e-06
Polr2A E1126G cells clone 2F9	1	15331437	103	6.71822e-06		1	66552839	272	4.08698e-06
	2	945591	8	8.46032e-06		2	82386374	289	3.50786e-06
	3	8422536	46	5.46154e-06		3	43406674	175	4.03164e-06
		base sub	WT replicate 1	WT replicate 1	WT replicate 1	Polr2A E1126G clone 1	Polr2A E1126G clone 1	Polr2A E1126G clone 1	Polr2A E1126G clone 2	Polr2A E1126G clone 2	Polr2A E1126G clone 2 replicate 1
		A→U	0	3.63e-07	0	0	3.22e-07	0	5.34e-07	0	0
		A→C	4.33e-07	0	4.15e-07	0	1.29e-06	6.45e-06	5.34e-07	1.39e-05	0
		A→G	0	1.45e-06	0	1.2e-06	1.93e-06	0	2.14e-06	0	4.86e-07
		U→A	3.67e-07	3.03e-07	3.35e-07	7.52e-07	8.35e-07	2.07e-06	2.42e-07	3.96e-06	1.14e-06
		U→C	1.1e-06	9.1e-07	1.34e-06	2.26e-06	4.45e-06	0	3.63e-06	7.92e-06	2.28e-06
		U→G	3.67e-07	0	0	7.52e-07	5.57e-07	0	0	0	0
		C→A	1.88e-06	3.77e-07	0	7.75e-07	3.33e-07	0	5.48e-07	0	5.49e-07
		C→U	5.16e-06	4.9e-06	5.04e-06	8.92e-06	6e-06	1.61e-06	5.75e-06	0	6.04e-06
		C→G	4.69e-07	0	4.58e-07	7.75e-07	3.33e-07	0	0	0	1.1e-06
		G→A	1.78e-06	2.14e-06	2.58e-06	9.79e-06	1.13e-05	1.37e-05	1.26e-05	7.95e-06	9.93e-06
		G→U	8.89e-07	1.07e-06	4.31e-07	7.53e-07	1.61e-06	0	7.89e-07	0	1.05e-06
		G→C	0	0	0	0	3.22e-07	1.52e-06	2.63e-07	0	5.23e-07

## Sheet: Figure 4
	Rpb1WT	Rpb1A301D	Rpb1L443T	Rpb1N517S	Rpb1S713M	Rpb1L732del	Rpb1E1230K	GFP-Rpb1	Dst1Δ	Rpb1WT	Rpb1L1101P	Rpb1N1232S	Rpb1WT	Rpb1P24R	Rpb1E26V	Rpb1E104H	Rpb1E104L	Rpb1R134W	Rpb1R175W	Rpb1Q313C	Rpb1L388V	Rpb1D423ΔI424Δ	Rpb1D423Δ	Rpb1I424Δ	Rpb1A1069V	Rpb1T1272A	Rpb1G1388R	Rpb1G1388V
replicate 1	1.97012e-06	2.75e-06	2.31e-06	2.02e-06	2.59e-06	2.6e-06	4.55e-05	2.16e-06	5.18e-05	2.7e-06	1.09e-05	5.3e-06	3.35e-06	3.19e-06	2.36e-06	4.05e-06	2.65e-06	2.46e-06	3.14e-06	2.7e-06	3.53e-06	3.52e-06	3.18e-06	3.72e-06	4.56e-06	2.37e-06	3.57e-06	3.63e-06
replicate 2	3.3e-06	4.52e-06	3e-06	3.27e-06	3.61e-06	3.82e-06	4.73e-05	3.1e-06	5.64e-05	2.9e-06	1.19e-05	4.4e-06	3.1703e-06			3.3002e-06									4.0949e-06
replicate 3										2.6e-06	6.6e-06	4.3e-06	3.449e-06			3.5477e-06									3.3212e-06
replicate 4										2.34e-06			3.9893e-06			3.7367e-06									4.4354e-06
replicate 5										3.18e-06
		for RNAP II
	replicate	number of bases	number of errors	error rate
WT yeast	1	348705321	1249	3.58182e-06
	2	145895156	489	3.35172e-06
	3	55155822	146	2.64705e-06
	4	56519787	122	2.15854e-06
Rpb1-L1101P yeast	1	16655863	221	1.32686e-05
	2	49349377	680	1.37793e-05
	3	2805118	28	9.98175e-06
Rpb1-N1232S yeast	1	54174318	302	5.5746e-06
	2	266953376	1364	5.10951e-06
	3	63761578	365	5.72445e-06
Rpb1-E1230K yeast	1	81777391	3258	3.98399e-05
	2	86074674	3507	4.07437e-05
	3	42583075	1966	4.61686e-05
	4	53691168	2655	4.94495e-05
dst1 null cells	1	4670	119692523	3.90166e-05
	2	9625	194887844	4.93874e-05
	3	7852	154418866	5.08487e-05
		for RNAP II					for RNAP I
	replicate	number of bases	number of errors	error rate		replicate	number of bases	number of errors	error rate
	1	5409021	20	3.69753e-06		1	55336785	538	9.72229e-06
WT HeLa cells	2	11172097	48	4.29642e-06		2	109184775	725	6.64012e-06
	3	6913062	34	4.91823e-06		3	100012533	625	6.24922e-06
L1124P HeLa cells	1	6218760	33	5.30652e-06		1	62790395	498	7.93115e-06
	2	8823733	70	7.93315e-06		2	73334081	570	7.77265e-06
	3	14020935	74	5.27782e-06		3	105121473	637	6.05966e-06
N1251S HeLa cells	1	5930747	86	1.45007e-05		1	61549657	554	9.00086e-06
	2	5132696	55	1.07156e-05		2	64848075	537	8.28089e-06
	3	8864534	127	1.43268e-05		3	143138088	900	6.28763e-06
		for RNAP II
	replicate	base change	number of errors	bases sequenced	error rate
WT HeLa cells	1	A>U	1	1441243	6.93846e-07
		A>C	2	1441243	1.38769e-06
		A>G	0	1441243	0
		U>A	0	1367741	0
		U>C	3	1367741	2.1934e-06
		U>G	0	1367741	0
		C>A	0	1303303	0
		C>U	12	1303303	9.20738e-06
		C>G	0	1303303	0
		G>A	2	1296734	1.54234e-06
		G>U	0	1296734	0
		G>C	0	1296734	0
	2	A>U	1	2965743	3.37184e-07
		A>C	0	2965743	0
		A>G	2	2965743	6.74367e-07
		U>A	1	2860885	3.49542e-07
		U>C	1	2860885	3.49542e-07
		U>G	1	2860885	3.49542e-07
		C>A	0	2638982	0
		C>U	37	2638982	1.40206e-05
		C>G	2	2638982	7.57868e-07
		G>A	2	2706487	7.38965e-07
		G>U	0	2706487	0
		G>C	1	2706487	3.69483e-07
	3	A>U	0	1865520	0
		A>C	0	1865520	0
		A>G	1	1865520	5.36044e-07
		U>A	0	1737021	0
		U>C	0	1737021	0
		U>G	1	1737021	5.75698e-07
		C>A	0	1675410	0
		C>U	29	1675410	1.73092e-05
		C>G	0	1675410	0
		G>A	2	1635111	1.22316e-06
		G>U	1	1635111	6.11579e-07
		G>C	0	1635111	0
		for RNAP II
	replicate	base change	number of errors	bases sequenced	error rate
L1124P HeLa cells	1	A>U	0	1742399	0
		A>C	0	1742399	0
		A>G	2	1742399	1.14784e-06
		U>A	3	1667016	1.79962e-06
		U>C	1	1667016	5.99874e-07
		U>G	0	1667016	0
		C>A	0	1404792	0
		C>U	17	1404792	1.21014e-05
		C>G	1	1404792	7.11849e-07
		G>A	4	1404553	2.84788e-06
		G>U	3	1404553	2.13591e-06
		G>C	3	1404553	2.13591e-06
	2	A>U	0	2015210	0
		A>C	1	2015210	4.96226e-07
		A>G	7	2015210	3.47358e-06
		U>A	2	1946641	1.02741e-06
		U>C	2	1946641	1.02741e-06
		U>G	0	1946641	0
		C>A	2	2433158	8.21977e-07
		C>U	40	2433158	1.64395e-05
		C>G	2	2433158	8.21977e-07
		G>A	10	2428724	4.11739e-06
		G>U	3	2428724	1.23522e-06
		G>C	1	2428724	4.11739e-07
	3	A>U	0	3165209	0
		A>C	1	3165209	3.15935e-07
		A>G	0	3165209	0
		U>A	0	3110707	0
		U>C	3	3110707	9.64411e-07
		U>G	0	3110707	0
		C>A	1	3900338	2.56388e-07
		C>U	50	3900338	1.28194e-05
		C>G	1	3900338	2.56388e-07
		G>A	14	3844681	3.64139e-06
		G>U	1	3844681	2.601e-07
		G>C	3	3844681	7.80299e-07
		for RNAP II
	replicate	base change	number of errors	bases sequenced	error rate
N1251S HeLa cells	1	A>U	0	1669682	0
		A>C	0	1669682	0
		A>G	1	1669682	5.98916e-07
		U>A	2	1568054	1.27547e-06
		U>C	4	1568054	2.55093e-06
		U>G	2	1568054	1.27547e-06
		C>A	2	1349340	1.48221e-06
		C>U	19	1349340	1.4081e-05
		C>G	4	1349340	2.96441e-06
		G>A	52	1343671	3.86999e-05
		G>U	0	1343671	0
		G>C	0	1343671	0
	2	A>U	1	1480967	6.75234e-07
		A>C	1	1480967	6.75234e-07
		A>G	2	1480967	1.35047e-06
		U>A	1	1404310	7.12093e-07
		U>C	5	1404310	3.56047e-06
		U>G	0	1404310	0
		C>A	1	1129185	8.85594e-07
		C>U	12	1129185	1.06271e-05
		C>G	1	1129185	8.85594e-07
		G>A	29	1118234	2.59337e-05
		G>U	2	1118234	1.78853e-06
		G>C	0	1118234	0
	3	A>U	0	2471937	0
		A>C	0	2471937	0
		A>G	1	2471937	4.04541e-07
		U>A	4	2386442	1.67614e-06
		U>C	7	2386442	2.93324e-06
		U>G	1	2386442	4.19034e-07
		C>A	2	2000440	9.9978e-07
		C>U	28	2000440	1.39969e-05
		C>G	2	2000440	9.9978e-07
		G>A	79	2005715	3.93875e-05
		G>U	2	2005715	9.97151e-07
		G>C	1	2005715	4.98575e-07

## Sheet: Figure 5
				for RNAP II
			replicate	number of bases	number of errors	error rate
		WT untreated yeast cells	1	11797328	34	2.88201e-06
			2	21518019	63	2.92778e-06
			3	8021052	17	2.11942e-06
			4	66557232	139	2.08843e-06
			5	124808280	408	3.26901e-06
			6	150203714	454	3.02256e-06
			7	105480028	341	3.23284e-06
		WT MNNG treated yeast cells	1	32569076	1804	5.539e-05
			2	11783775	783	6.64473e-05
			3	33736851	1595	4.72777e-05
				for RNAP II
			replicate	number of bases	number of errors	error rate
		WT worms untreated	1	61765443	232	3.75615e-06
			2	45765056	136	2.9717e-06
			3	48593160	161	3.31322e-06
			4	46237294	145	3.136e-06
		WT worms treated with MNNG	1	54506541	2372	4.35177e-05
			2	51109364	1832	3.58447e-05
			3	52797267	2090	3.95854e-05
				for RNAP II
			replicate	number of bases	number of errors	error rate
		untreated young flies	1	145429116	812	5.58348e-06
			2	142710212	867	6.07525e-06
			3	93548301	608	6.49932e-06
			4	111567682	510	4.57122e-06
		treated young flies	1	42098624	655	1.55587e-05
			2	63783212	981	1.53802e-05
			3	56665644	736	1.29885e-05
				for RNAP II
			replicate	number of bases	number of errors	error rate
		untreated mouse cells	1	88745710	425	4.78896e-06
			2	83234632	441	5.29828e-06
			3	50648401	234	4.62009e-06
		MNNG treated mouse cells short	1	71200855	1891	2.65587e-05
			2			2.1e-05
			3			4.1e-05
		MNNG treated mouse cells long	1	80415328	2962	3.68338e-05
				for RNAP II
			replicate	number of bases	number of errors	error rate
		human cells untreated	1	141124533	552	3.91144e-06
			2	221385178	1022	4.61639e-06
			3	189951018	905	4.76439e-06
			replicate	number of bases	number of errors	error rate
		human cells treated short	1	112494433	3294	2.92814e-05
			2	88915991	2665	2.99721e-05
			3	92577743	3439	3.71472e-05
		human cells treated long	1	172237501	8185	4.75216e-05
	S. cerevisiae RNAPII before treatment				S. cerevisiae RNAPII after treatment						C elegans RNAPII no treatment						C elegans RNAPII 24 hours after treatment					D. melanogaster RNAP II no treatment				D. melanogaster RNAP II 6hr treatment					mouse RNAPII before treatment					mouse RNAPII 1hr after treatment					mouse RNAPII 24hr after treatment			human RNAPII no treatment					human RNAPII 3hrs after treatment
	replicate 1	replicate 2	replicate 3	replicate 4	replicate 1	replicate 2	replicate 3	replicate 4			replicate 1	replicate 2	replicate 3	replicate 4			replicate 1	replicate 2				replicate 1	replicate 2	replicate 3		replicate 1	replicate 2	replicate 3			replicate 1	replicate 2	replicate 3	replicate 4		replicate 1	replicate 2	replicate 3			replicate 1			replicate 1	replicate 2	replicate 3	replicate 4		replicate 1
N→N	2.71e-06	2.28e-06	2.56e-06	2.51e-06	1.6e-05	1.6e-05	1.97e-05	1.87e-05			3.1e-06	2.45e-06	2.74e-06	2.77e-06			1.25e-05	9.81e-06				5.69e-06	5.56e-06	5.75e-06		8.01e-06	8.92e-06	6.78e-06			2.55e-06	2.32e-06	2.79e-06	2.65e-06		1.08e-05	1.05e-05	2.19e-05			7.88e-06			2.37e-06	2.97e-06	1.56156e-06	1.77085e-06		9.92e-06
C→U	4.55e-06	4.37e-06	2.34e-06	2.45e-06	0.000171	0.000152	0.00015	0.000135			3.3e-06	2.61e-06	2.88e-06	2.21e-06			0.000111	9.35e-05				6.48e-06	6.24e-06	5.42e-06		2.24e-05	2.48e-05	1.79e-05			9.79e-06	1.27e-05	1.034e-05	1.4e-06		6.87e-05	6.04e-05	9.03e-05			0.000121			9.63e-06	8.4e-06	7.84e-06			8.72e-05
			for RNAP II
		replicate	number of bases	number of errors	error rate
	young flies	1	145429116	812	5.58348e-06
		2	142710212	867	6.07525e-06
		3	93548301	608	6.49932e-06
		4	111567682	510	4.57122e-06
	old flies	1	136664529	1218	8.91233e-06
		2	127771718	1348	1.05501e-05
		3	112445022	1167	1.03784e-05
		4	135640608	1186	8.74369e-06
		young flies				old flies
	base subs	replicate 1	replicate 2	replicate 3	replicate 4	replicate 1	replicate 2	replicate 3
	A→U	5.95e-07	3.42e-07	3.29e-07	4.34e-07	5.31e-07	4.76e-07	6.31e-07
	A→C	6.99e-07	5.79e-07	7.23e-07	5.68e-07	7.7e-07	5.04e-07	8.68e-07
	A→G	3e-06	2.11e-06	2.73e-06	2.1e-06	3.16e-06	2.94e-06	2.76e-06
	U→A	5.8e-07	7.77e-07	5.06e-07	5.9e-07	8.27e-07	8.77e-07	9.74e-07
	U→C	2.01e-06	2.65e-06	2.44e-06	2.36e-06	2.34e-06	2.4e-06	2.63e-06
	U→G	4.43e-07	4.59e-07	6.32e-07	2.72e-07	6.83e-07	4.19e-07	5.77e-07
	C→A	5.08e-07	6.35e-07	7.41e-07	7.2e-07	8e-07	7.5e-07	7.33e-07
	C→U	5.4e-06	6.15e-06	8.29e-06	3.91e-06	1.81e-05	2.51e-05	1.78e-05
	C→G	9.2e-07	7.08e-07	9.87e-07	4.7e-07	7.46e-07	7.5e-07	8.14e-07
	G→A	3.03e-06	3.54e-06	4.27e-06	3.5e-06	3.12e-06	3.04e-06	2.57e-06
	G→U	3.91e-06	4.8e-06	5.83e-06	2.6e-06	1.9e-06	2.34e-06	2.51e-06
	G→C	6.88e-07	1.12e-06	5.73e-07	5.77e-07	1.07e-06	7.05e-07	8.17e-07
[truncated: 3 more columns]

## Sheet: Figure 6
		replicate	base subs	for RNAPII				for RNAPI				for RNAPIII				for mtRNAP
	Human cells spectrum	1	A>U	55244986	13	2.35315e-07		6628777	0	0		900196	0	0		6568016	7	1.06577e-06
			A>C	55244986	20	3.62024e-07		6628777	0	0		900196	0	0		6568016	6	9.13518e-07
			A>G	55244986	98	1.77392e-06		6628777	14	2.112e-06		900196	1	900196		6568016	31	4.71984e-06
			U>A	44751062	32	7.15067e-07		7713819	3	3.88912e-07		869756	0	0		4396003	5	1.1374e-06
			U>C	44751062	84	1.87705e-06		7713819	8	1.0371e-06		869756	12	72479.7		4396003	13	2.95723e-06
			U>G	44751062	15	3.35188e-07		7713819	0	0		869756	1	869756		4396003	0	0
			C>A	45724103	16	3.49925e-07		8314187	7	8.41934e-07		653586	0	0		5184130	6	1.15738e-06
			C>U	45724103	384	8.3982e-06		8314187	95	1.14263e-05		653586	17	38446.2		5184130	54	1.04164e-05
			C>G	45724103	15	3.28055e-07		8314187	4	4.81105e-07		653586	0	0		5184130	1	1.92896e-07
			G>A	44230867	113	2.55478e-06		7628547	32	4.19477e-06		830686	18	46149.2		3014298	29	9.62081e-06
			G>U	44230867	86	1.94434e-06		7628547	15	1.9663e-06		830686	4	207672		3014298	8	2.65402e-06
			G>C	44230867	29	6.55651e-07		7628547	3	3.9326e-07		830686	3	276895		3014298	0	0
		2	A>U	64644484	15	2.32038e-07		8324964	0	0		965678	0	0		10158608	4	3.93755e-07
			A>C	64644484	21	3.24854e-07		8324964	2	2.40241e-07		965678	0	0		10158608	7	6.89071e-07
			A>G	64644484	97	1.50051e-06		8324964	8	9.60965e-07		965678	3	321893		10158608	61	6.00476e-06
			U>A	51823627	31	5.98183e-07		9635152	0	0		932824	0	0		6741203	9	1.33507e-06
			U>C	51823627	102	1.96821e-06		9635152	13	1.34923e-06		932824	9	103647		6741203	23	3.41185e-06
			U>G	51823627	18	3.47332e-07		9635152	6	6.2272e-07		932824	0	0		6741203	0	0
			C>A	54082437	17	3.14335e-07		10534256	5	4.74642e-07		665546	0	0		7797516	8	1.02597e-06
			C>U	54082437	521	9.63344e-06		10534256	69	6.55006e-06		665546	18	36974.8		7797516	82	1.05162e-05
			C>G	54082437	24	4.43767e-07		10534256	8	7.59427e-07		665546	0	0		7797516	0	0
			G>A	50834630	104	2.04585e-06		9619277	27	2.80686e-06		864837	21	41182.7		4507826	24	5.32407e-06
			G>U	50834630	46	9.04895e-07		9619277	10	1.03958e-06		864837	0	0		4507826	5	1.10918e-06
			G>C	50834630	26	5.11462e-07		9619277	3	3.11874e-07		864837	1	864837		4507826	1	2.21836e-07
		3	A>U	1441243	1	6.93846e-07						17029	0	0		726967	1	1.37558e-06
			A>C	1441243	2	1.38769e-06						17029	1	5.87234e-05		726967	0	0
			A>G	1441243	0	0						17029	0	0		726967	17	2.33848e-05
			U>A	1367741	0	0						20699	0	0		503883	1	1.98459e-06
			U>C	1367741	3	2.1934e-06						20699	0	0		503883	0	0
			U>G	1367741	0	0						20699	0	0		503883	0	0
			C>A	1303303	0	0						19680	0	0		529492	2	3.77721e-06
			C>U	1303303	12	9.20738e-06						19680	0	0		529492	6	1.13316e-05
			C>G	1303303	0	0						19680	0	0		529492	0	0
			G>A	1296734	2	1.54234e-06						31846	0	0		190510	3	1.57472e-05
			G>U	1296734	0	0						31846	0	0		190510	0	0
			G>C	1296734	0	0						31846	0	0		190510	1	5.24907e-06
		4	A>U	2965743	1	3.37184e-07		26158432	66	2.52309e-06						1489444	0	0
			A>C	2965743	0	0		26158432	21	8.028e-07						1489444	0	0
			A>G	2965743	2	6.74367e-07		26158432	65	2.48486e-06						1489444	34	2.28273e-05
			U>A	2860885	1	3.49542e-07		23286722	19	8.15916e-07						1044238	3	2.87291e-06
			U>C	2860885	1	3.49542e-07		23286722	30	1.28829e-06						1044238	3	2.87291e-06
			U>G	2860885	1	3.49542e-07		23286722	5	2.14715e-07						1044238	0	0
			C>A	2638982	0	0		28140820	43	1.52803e-06						1150177	5	4.34716e-06
			C>U	2638982	37	1.40206e-05		28140820	294	1.04475e-05						1150177	11	9.56375e-06
			C>G	2638982	2	7.57868e-07		28140820	26	9.23925e-07						1150177	2	1.73886e-06
			G>A	2706487	2	7.38965e-07		31598801	102	3.22797e-06						390642	6	1.53593e-05
			G>U	2706487	0	0		31598801	29	9.17756e-07						390642	1	2.55989e-06
			G>C	2706487	1	3.69483e-07		31598801	25	7.91169e-07						390642	0	0
		5	A>U	1865520	0	0		23840203	59	2.47481e-06		78789	0	#DIV/0!		1724605	0	0
			A>C	1865520	0	0		23840203	9	3.77514e-07		78789	0	#DIV/0!		1724605	1	5.79843e-07
			A>G	1865520	1	5.36044e-07		23840203	54	2.26508e-06		78789	0	#DIV/0!		1724605	32	1.8555e-05
			U>A	1737021	0	0		22797968	19	8.33408e-07		76506	0	#DIV/0!		1202897	1	8.31326e-07
			U>C	1737021	0	0		22797968	31	1.35977e-06		76506	3	25502		1202897	6	4.98796e-06
			U>G	1737021	1	5.75698e-07		22797968	10	4.38636e-07		76506	0	#DIV/0!		1202897	1	8.31326e-07
			C>A	1675410	0	0		25021389	21	8.39282e-07		78664	0	#DIV/0!		1338430	3	2.24143e-06
			C>U	1675410	29	1.73092e-05		25021389	290	1.15901e-05		78664	1	78664		1338430	14	1.046e-05
			C>G	1675410	0	0		25021389	23	9.19214e-07		78664	0	#DIV/0!		1338430	1	7.47144e-07
			G>A	1635111	2	1.22316e-06		28352973	79	2.7863e-06		84909	0	#DIV/0!		386677	5	1.29307e-05
			G>U	1635111	1	6.11579e-07		28352973	32	1.12863e-06		84909	1	84909		386677	0	0
			G>C	1635111	0	0		28352973	25	8.81742e-07		84909	0	#DIV/0!		386677	0	0
		6	A>U	39460008	8	2.02737e-07		79737474	14	1.75576e-07						9551061	3	3.14101e-07
			A>C	39460008	14	3.5479e-07		79737474	29	3.63693e-07						9551061	6	6.28202e-07
			A>G	39460008	24	6.08211e-07		79737474	52	6.5214e-07						9551061	115	1.20405e-05
			U>A	41653771	9	2.16067e-07		72162566	15	2.07864e-07						7083135	6	8.47083e-07
			U>C	41653771	49	1.17636e-06		72162566	53	7.34453e-07						7083135	32	4.51777e-06
			U>G	41653771	2	4.80149e-08		72162566	26	3.60298e-07						7083135	1	1.4118e-07
			C>A	38456109	14	3.64051e-07		81293824	25	3.07526e-07						8564758	5	5.83788e-07
			C>U	38456109	329	8.55521e-06		81293824	300	3.69032e-06						8564758	52	6.07139e-06
			C>G	38456109	8	2.08029e-07		81293824	44	5.41247e-07						8564758	4	4.6703e-07
			G>A	39245964	43	1.09565e-06		98300020	119	1.21058e-06						3065153	19	6.19871e-06
			G>U	39245964	67	1.70718e-06		98300020	116	1.18006e-06						3065153	6	1.95749e-06
			G>C	39245964	10	2.54803e-07		98300020	52	5.28993e-07						3065153	0	0
		7	A>U	62835718	13	2.06889e-07		107099695	23	2.14753e-07						15341922	9	5.86628e-07
			A>C	62835718	26	4.13777e-07		107099695	45	4.20169e-07						15341922	10	6.51809e-07
			A>G	62835718	44	7.00239e-07		107099695	75	7.00282e-07						15341922	181	1.17977e-05
			U>A	66774716	35	5.2415e-07		93515368	37	3.95657e-07						11430774	24	2.0996e-06
			U>C	66774716	74	1.1082e-06		93515368	47	5.02591e-07						11430774	48	4.19919e-06
			U>G	66774716	12	1.79709e-07		93515368	32	3.4219e-07						11430774	1	8.74831e-08
			C>A	57429685	23	4.0049e-07		106988977	32	2.99096e-07						12899114	11	8.52772e-07
			C>U	57429685	542	9.43763e-06		106988977	372	3.47699e-06						12899114	65	5.03911e-06
			C>G	57429685	25	4.35315e-07		106988977	52	4.86031e-07						12899114	4	3.10099e-07
			G>A	58604440	96	1.6381e-06		131567228	138	1.04889e-06						4546653	29	6.37832e-06
			G>U	58604440	62	1.05794e-06		131567228	109	8.28474e-07						4546653	5	1.09971e-06
			G>C	58604440	25	4.26589e-07		131567228	86	6.53658e-07						4546653	1	2.19942e-07
		8	A>U	17544740	6	3.41983e-07		49547858	19	3.83468e-07						5988932	3	5.00924e-07
			A>C	17544740	1	5.69971e-08		49547858	14	2.82555e-07						5988932	1	1.66975e-07
			A>G	17544740	11	6.26969e-07		49547858	31	6.25658e-07						5988932	80	1.3358e-05
			U>A	18957448	4	2.10999e-07		43336504	20	4.61505e-07						4474025	5	1.11756e-06
			U>C	18957448	26	1.37149e-06		43336504	36	8.30708e-07						4474025	17	3.79971e-06
			U>G	18957448	4	2.10999e-07		43336504	20	4.61505e-07						4474025	1	2.23512e-07
			C>A	17987830	5	2.77966e-07		52463356	24	4.57462e-07						5399828	3	5.55573e-07
			C>U	17987830	166	9.22846e-06		52463356	216	4.11716e-06						5399828	23	4.25939e-06
			C>G	17987830	7	3.89152e-07		52463356	25	4.76523e-07						5399828	2	3.70382e-07
			G>A	18598411	31	1.66681e-06		60961743	74	1.21388e-06						1888772	19	1.00594e-05
			G>U	18598411	28	1.5055e-06		60961743	70	1.14826e-06						1888772	8	4.23556e-06
			G>C	18598411	8	4.30144e-07		60961743	45	7.38168e-07						1888772	0	0

## Sheet: Figure S1
	S1a
		WT							rpa34Δ							rpa49Δ
		replicate 1	replicate 2	replicate 3					replicate 1	replicate 2	replicate 3					replicate 1	replicate 2	replicate 3
	RNAPI	9.83e-07	1.26e-06	7.4e-07					1.61e-06	2.26e-06	2.02e-06					1.97e-06	1.81e-06	2e-06
	RNAPII	6.06e-07	7.73e-07	5.01e-07					4.87e-07	6.83e-07	4.99e-07					5.37e-07	7.8e-07	7.4e-07
	S1b
		WT							rpa34Δ							rpa49Δ
		replicate 1	replicate 2	replicate 3					replicate 1	replicate 2	replicate 3					replicate 1	replicate 2	replicate 3
		RNAPI	5.22e-07	4.44e-07	3.7e-07					7.74e-07	7.13e-07	6.95e-07					6.17e-07	8.22e-07	6.89e-07
		RNAPII	1.75e-07	2.35e-07	3.03e-07					1.8e-07	1.92e-07	2.08e-07					1.52e-07	2.3e-07	2.65e-07

## Sheet: Figure S2
		WT								rpa12Δ				rpa34Δ				rpa49Δ
		replicate 1	replicate 2	replicate 3	replicate 4	replicate 5	replicate 6	replicate 7		replicate 1	replicate 2	replicate 3		replicate 1	replicate 2	replicate 3		replicate 1	replicate 2	replicate 3
	A→U	3.75e-07	3.23e-07	3.8e-07	8.86e-07	0	0	2.15e-07		1.05e-05	1e-05	9.05e-06		1.41e-06	1.84e-06	1.67e-06		6.35e-07	1.27e-06	3.22e-07
	A→C	0	1.08e-07	1.52e-07	3.32e-07	3.5e-07	2.94e-07	0		3.89e-07	7.51e-07	1.51e-06		5.89e-08	3.68e-07	1.11e-07		9.08e-08	9.1e-08	1.61e-07
	A→G	6e-07	3.23e-07	7.61e-07	7.75e-07	7e-07	8.82e-07	6.46e-07		3.7e-06	4.25e-06	3.62e-06		1.24e-06	8.83e-07	1.5e-06		1.18e-06	1.73e-06	8.87e-07
	U→A	9.43e-07	5.74e-07	7.26e-07	7.08e-07	7.05e-07	1.03e-06	4.31e-07		6.49e-06	5.01e-06	4.51e-06		2.79e-06	1.91e-06	2.33e-06		2.29e-06	2.87e-06	1.72e-06
	U→C	1.02e-06	5.74e-07	4.03e-07	1.18e-06	8.82e-07	5.91e-07	6.47e-07		4.13e-06	6.01e-06	5.11e-06		1.82e-06	1.98e-06	1.94e-06		2.37e-06	1.91e-06	1.25e-06
	U→G	1.45e-07	1.15e-07	1.61e-07	2.36e-07	0	2.96e-07	4.31e-07		1.77e-06	1e-06	1.2e-06		4.55e-07	7.35e-08	3.89e-07		4.23e-07	1.74e-07	1.57e-07
	C→A	0	1.49e-07	2.05e-07	1.53e-07	2.21e-07	1.83e-07	0		2.72e-06	2.48e-06	4.21e-06		6.08e-07	6.59e-07	8.03e-07		3.44e-07	2.33e-07	1.03e-07
	C→U	3.15e-06	3.73e-06	3.89e-06	4.59e-06	3.09e-06	3.65e-06	3.19e-06		3.02e-05	2.76e-05	3.45e-05		9.95e-06	1.04e-05	1.02e-05		7.35e-06	6.07e-06	6.52e-06
	C→G	9.83e-08	2.98e-07	3.07e-07	3.06e-07	4.42e-07	0	5.32e-07		0	3.1e-07	7.66e-07		1.52e-07	4.71e-07	2.92e-07		3.44e-07	1.17e-07	6.21e-07
	G→A	1.98e-06	3.36e-06	2.57e-06	2.42e-06	3.6e-06	4.05e-06	3.94e-06		0.000141	0.000129	0.000134		3.61e-05	3.27e-05	3.66e-05		2e-05	1.92e-05	1.83e-05
	G→U	1.22e-06	1.46e-06	2.18e-06	9.21e-07	1.44e-06	7.5e-07	1.09e-06		7.02e-06	5.06e-06	3.66e-06		1.25e-06	9.63e-07	1.02e-06		2.07e-06	5.5e-07	8.93e-07
	G→C	3.81e-07	2.24e-07	2.33e-07	2.3e-07	5.4e-07	4.5e-07	4.37e-07		0	0	0		4.16e-07	1.48e-07	2.26e-07		8.99e-08	4.58e-07	1.62e-07

## Sheet: Figure S3
		WT								rpb9Δ				Dst1Δ				Rpb1E1103G
		replicate 1	replicate 2	replicate 3	replicate 4	replicate 5	replicate 6	replicate 7		replicate 1	replicate 2	replicate 3		replicate 1	replicate 2	replicate 3		replicate 1	replicate 2	replicate 3
	A→U	2.7e-07	4.73e-07	3.22e-07	0	0	0	1.9e-07		6.13e-07	6.1e-07	8.89e-07		1.34e-06	1.48e-06	1.35e-06		1.23e-06	1.12e-06	1.14e-06
	A→C	3e-07	3.73e-07	2.15e-07	0	0	0	1.43e-07		3.23e-07	3.05e-07	3.2e-07		4.11e-07	4.12e-07	4.5e-07		5.26e-07	4.2e-07	5.89e-07
	A→G	8.4e-07	8.22e-07	8.95e-07	1.15e-06	6.29e-07	1.27e-06	3.33e-07		1.31e-06	1.71e-06	1.78e-06		2.33e-06	2.31e-06	1.92e-06		2.97e-06	2.52e-06	2.65e-06
	U→A	4.12e-07	4.43e-07	4.88e-07	3.36e-07	1.83e-07	0	1.17e-07		5.31e-06	8.24e-06	7.18e-06		6.3e-06	5.35e-06	5.63e-06		2.33e-06	2.77e-06	2.87e-06
	U→C	1.15e-06	7.85e-07	1.22e-06	1.35e-06	2.93e-06	1.96e-06	1.87e-06		6.48e-06	1e-05	9.56e-06		7.75e-06	9.25e-06	8.41e-06		2.08e-05	2.1e-05	1.91e-05
	U→G	2.47e-07	3.75e-07	4.39e-07	0	1.83e-07	0	1.17e-07		4.59e-07	8.78e-07	2.8e-07		7.75e-07	4.96e-07	8.05e-07		3.62e-07	6.88e-07	6.02e-07
	C→A	3.1e-07	3.23e-07	3.94e-07	7.16e-07	3.97e-07	0	6.99e-08		1.47e-06	2.61e-06	2.52e-06		3.16e-06	4.07e-06	3.78e-06		1.15e-06	9.69e-07	1.4e-06
	C→U	3.29e-06	3.4e-06	3.34e-06	3.94e-06	3.37e-06	1.04e-06	2.03e-06		1.15e-05	1.24e-05	1.33e-05		1.74e-05	2.25e-05	2.69e-05		2.01e-05	1.71e-05	2.23e-05
	C→G	6.73e-07	4.74e-07	3.94e-07	0	0	5.22e-07	1.4e-07		2e-07	5.44e-08	2.47e-07		2.73e-07	5.5e-07	5.41e-07		1.72e-07	2.38e-07	2.26e-07
	G→A	3.51e-06	2.83e-06	2.99e-06	1.57e-06	1.5e-06	1.17e-06	1.42e-06		2.72e-05	5.15e-05	5.18e-05		0.000119	0.000178	0.000182		3.99e-05	4.11e-05	4.11e-05
	G→U	1.54e-06	1.22e-06	1.66e-06	3.14e-06	2.58e-06	2.92e-06	2.13e-06		2.1e-06	2.71e-06	2.84e-06		3.16e-06	5.07e-06	5.94e-06		7.44e-06	4.39e-06	7.25e-06
	G→C	2.8e-07	1.75e-07	3.73e-07	0	6.45e-07	0	4.97e-07		3.15e-07	4.22e-07	2.78e-07		3.77e-07	4.7e-07	5.35e-07		8.21e-07	2.5e-07	6.67e-07

## Sheet: Figure S4
		error rate RNAPII
		WT	Fcp1	Rap74	Rpb3	Rpb5	Rpb7	Rpb8
	replicate 1	3.5571e-06	3.3653e-06	3.4356e-06	3.0939e-06	3.2088e-06	3.0536e-06	3.0536e-06
	replicate 2	3.2024e-06	2.8773e-06	3.0024e-06	3.1992e-06	3.3011e-06	3.4744e-06	3.3993e-06
	replicate 3	3.9138e-06	3.4311e-06	3.6234e-06	3.6366e-06	3.2089e-06	3.1207e-06	3.6494e-06

## Sheet: Figure S5
		WT													Rpc11+/-				DaMP Rpc11
		replicate 1	replicate 2	replicate 3	replicate 4	replicate 5	replicate 6	replicate 7	replicate 8	replicater 9	replicate 10	replicate 11	replicate 12		replicate 1	replicate 2	replicate 3		replicate 1	replicate 2
	RNAPIII	2.75e-05	3.11e-05	8.02e-06	1.9463e-05	5.1979e-06	4.8335e-06	1.43e-05	3.7405e-06	1.2243e-05	3.8059e-06	8.5623e-06	6.3711e-06		1.17e-05	2.57e-05	2.68e-05		1.04e-05	1.2e-05

[truncated: 1 more sheets: Figure S8]
